# Supplementary material for: Acanthodasys caribbeanensis sp. n., a new species of Thaumastodermatidae (Gastrotricha, Macrodasyida) from Belize and Panama
Source: Zookeys. 2010 Oct 11;(61):1–10. doi: 10.3897/zookeys.61.552 (PMC3088353; doi:10.3897/zookeys.61.552)
Supplement: XML Treatment for Acanthodasys caribbeanensis [file zookeys.61.552-treatment1.xml]

<!DOCTYPE tp:taxon-treatment
  PUBLIC "-//TaxonX//DTD Taxonomic Treatment Publishing DTD v0 20100105//EN" "tax-treatment-NSO.dtd">
<tp:taxon-treatment xmlns:tp="http://www.plazi.org/taxpub"><tp:treatment-meta><mixed-citation publication-type="journal"><person-group><name><surname>Hochberg</surname><given-names>Rick</given-names></name></person-group><person-group><name><surname>Atherton</surname><given-names>Sarah</given-names></name></person-group><article-title><italic>Acanthodasys caribbeanensis</italic> sp. n., a new species of Thaumastodermatidae (Gastrotricha, Macrodasyida) from Belize and Panama</article-title><source>Zookeys</source><day>11</day><month>10</month><year>2010</year><volume>2010</volume><issue>61</issue><fpage>1</fpage><lpage>10</lpage><pub-id pub-id-type="doi">10.3897/zookeys.61.552</pub-id></mixed-citation></tp:treatment-meta><tp:nomenclature><tp:taxon-name>
                        <tp:taxon-name-part taxon-name-part-type="genus">Acanthodasys</tp:taxon-name-part>
                        <tp:taxon-name-part taxon-name-part-type="species">caribbeanensis</tp:taxon-name-part>
		                    <object-id xmlns:xlink="http://www.w3.org/1999/xlink" xlink:type="simple">urn:lsid:zoobank.org:act:2ED007EB-D7F8-4E0D-9DC4-37BAFA49B247</object-id>
                    </tp:taxon-name><tp:taxon-status xmlns:xlink="http://www.w3.org/1999/xlink" xlink:type="simple">sp. n.</tp:taxon-status><xref ref-type="fig" rid="F1">Figs 1</xref><xref ref-type="fig" rid="F3">3</xref></tp:nomenclature><tp:treatment-sec sec-type="Type locality"><title>Type locality.</title><p>Station CBC10.19, Carrie Bow Cay Reef, coarse sand patches on ridge, 15 m depth, 16°48.127N, 88°04.607W. Sediments collected by Cheryl Thacker on January 23, 2010.</p></tp:treatment-sec><tp:treatment-sec sec-type="Holotype"><title>Holotype.</title><p>Adult specimen, reproductively mature, 625 µm long, resin preparation: specimen in dorsoventral orientation. USNM #1145897</p></tp:treatment-sec><tp:treatment-sec sec-type="Other localities"><title>Other localities.</title><p>Station BRS2010-104, Wild Cane Rock, Bocas del Toro, Panama, 14 m depth, medium coarse sand plain, 9°21.016N, 82°10.335W. Sediment collected by Daniel Gouge on June 8, 2010.</p></tp:treatment-sec><tp:treatment-sec sec-type="Paratypes"><title>Paratypes.</title><p>Cat. No. USNM 1145898, Adult specimen, minimum 425 µm long (curled), resin preparation: specimen on side. Cat. No. USNM 1145899, Adult specimen, minimum 450 µm long (curled), resin preparation: specimen in dorsoventral orientation.</p></tp:treatment-sec><tp:treatment-sec sec-type="Material examined"><title>Material examined.</title><p>Ten specimens. Three prepared for archival.</p><fig id="F1" position="float" orientation="portrait"><label>Figure 1.</label><caption><p><tp:taxon-name>Acanthodasys caribbeanensis</tp:taxon-name> sp. n. from Carrie Bow Cay, Belize <bold>A</bold> Dorsal view, transmitted light <bold>B</bold> Closeup of anterior end, dorsal view, DIC optics <bold>C</bold> Closeup of posterior end, dorsal view, DIC optics. Abbreviatons: cu caudal uniancres, du dorsal uniancre, dlu dorsolateral uniancre, eg egg, lu lateral uniancre, ou oral unianre, TbP posterior adhesive tubes.</p></caption><graphic xmlns:xlink="http://www.w3.org/1999/xlink" xlink:href="ZooKeys-061-001-g001.jpg" position="float" orientation="portrait" xlink:type="simple"/></fig></tp:treatment-sec><tp:treatment-sec sec-type="Diagnosis"><title>Diagnosis.</title><p><tp:taxon-name>Acanthodasys</tp:taxon-name> with an adult body length from 375 µm to 625 µm long. Maximum body width at mouth/PIJ/midpoint of body is 30/62/100 µm. Pharynx to 238 µm long. Cuticle of spineless and spined scales. Spineless scales of various shape. Spined scales bear uniancres to 50 µm long, distributed as one dorsal column flanked by two dorsolateral columns and two lateral columns. Uniancres also extend dorsally across mouth rim. Ten epidermal glands per side. Up to nine TbA per side inserting directly on body surface at mouth rim. TbL absent. At least 43 TbVL per side beginning at PIJ and extending onto the outer edges of the caudal lobes. Two TbP insert terminally on caudal lobes, two insert medially. Hermaphroditic, with paired testes and single glandular caudal organ. Rosette organ on left dorsolateral side of body; single ovary present.</p></tp:treatment-sec><tp:treatment-sec sec-type="Etymology"><title>Etymology.</title><p>Named after the region of origin, referring to the Caribbean (Latin adjectival ending: <italic>ensis</italic>; <italic>caribbeanensis</italic>).</p></tp:treatment-sec><tp:treatment-sec sec-type="Description"><title>Description.</title><p>The description is based on the holotype (adult, 625 µm long), with ranges given from specimens measured in vivo. Body strap-shaped and 425–625 µm long (<xref ref-type="fig" rid="F1">Fig. 1A</xref>). Mouth region narrow; body inflates at U04, narrows again at U08, and widens toward the trunk. Widths of mouth at U04/pharynx region at U08/PIJ at U36/trunk at U50/caudal base at U92 are 30/67/105/125/20 µm. Pharynx 23<!--PageBreak-->8 µm long with pharyngeal pores at U32. Dorsal rim of oral hood, ca. 10 µm wide, free of cuticular spines and fringed with numerous mobile cilia and few stiff sensory hairs to 10 µm long. Epidermal glands to 18 µm diameter and to 10 per side. Ventral locomotory cilia present as a complete field beginning at ca. U08 and extending to the caudum (<xref ref-type="fig" rid="F2">Fig. 2B</xref>).</p><fig id="F2" position="float" orientation="portrait"><label>Figure 2.</label><caption><p><tp:taxon-name>Acanthodasys caribbeanensis</tp:taxon-name> sp. n. <bold>A</bold> Habitus, drawn in dorsal view. <bold>B</bold> Habitus, drawn in ventral view. <bold>C</bold> Closeup of head region showing the distribution of TbA <bold>D</bold> Examples of different shapes of uniancres on the body <bold>E</bold> Examples of different scale shapes on dorsal and ventral sides. Abbreviatons: co caudal organ, cu caudal uniancres, dlu dorsolateral uniancre, du dorsal uniancre, ep epidermal gland, lu lateral uniancre, ou oral unianre, ro rosette organ, TbA anterior adhesive tube, TbP posterior adhesive tubes, TbVl ventrolateral adhesive tubes, te testis.</p></caption><graphic xmlns:xlink="http://www.w3.org/1999/xlink" xlink:href="ZooKeys-061-001-g002.jpg" position="float" orientation="portrait" xlink:type="simple"/></fig></tp:treatment-sec><tp:treatment-sec sec-type="Cuticular armature"><title>Cuticular armature.</title><p>Cuticular spines evident at low magnification and arranged around the periphery of the head, along the trunk and on the caudal lobes (<xref ref-type="fig" rid="F1">Figs. 1</xref>, <xref ref-type="fig" rid="F3">2</xref>). Spined- and spineless scales present. Approximately 10–12 oral uniancres line the dorsal periphery of the head behind the “naked” region of the oral hood (<xref ref-type="fig" rid="F1">Fig. 1B</xref>). Uninacres slightly staggered in position; uniancres increase in size from medial position (10 µm long) to a lateral position along head (U06, 23 µm long). Uniancres in lateral and dorsolateral positions continue along the trunk as individual columns. The trunk contains a total of five columns of uniancres: one dorsal, two dorsolateral, and two lateral columns (<xref ref-type="fig" rid="F1">Figs. 1A</xref>, <xref ref-type="fig" rid="F2">2A</xref>). Sixteen uniancres in dorsal column begin at U08 and extend to U80, increasing in size from 20–50 µm long down the length of the body, and with a slight bend or posterior curvature at the apex (<xref ref-type="fig" rid="F3">Fig. 3B</xref>). Dorsolateral columns of ca. 14–16 spines that increase in length along the trunk, from 17–35 µm long and with a slight posterior curvature or distinguishable bend (<xref ref-type="fig" rid="F2">Fig. 2D</xref>); column ends at U85. Lateral columns of 23–26 spines that increase in length along the trunk, from 20–35 µm, and mostly with a straight shape but oriented in a slight posterior direction; column ends at U87. Five small uniancres present on each caudal lobe, 8–20 µm long, in somewhat dorsolateral position (<xref ref-type="fig" rid="F1">Fig. 1C</xref>). Cuticle between uniancres present as spineless scales. Scales of various shape; most dorsal scales have an obtuse triangular shape with the apex pointed posteriorly; some ventral scales same shape as dorsal scales; others of varying shapes (<xref ref-type="fig" rid="F2">Figs. 1B</xref>, <xref ref-type="fig" rid="F2">2E</xref>, <xref ref-type="fig" rid="F3">3A</xref>). Center of each scale with a triangular or eye-shaped depression. Scales ca. 15 µm wide and arranged in 5 columns on dorsal surface; ventral surface also with scales but the number of columns was undetermined.</p><fig id="F3" position="float" orientation="portrait"><label>Figure 3.</label><caption><p><tp:taxon-name>Acanthodasys caribbeanensis</tp:taxon-name> sp. n. from Carrie Bow Cay, Belize (A, B) and Bocas del Toro, Panama (C) <bold>A</bold> Closeup of dorsal cuticle showing dorsal uniancres, dorsolateral uniancres and spineless dorsal scales <bold>B</bold> Closeup of dorsal uiancres <bold>C</bold> Paratype (Cat. No. USNM 1145899) of Panamanian specimen showing the rosette organ (gland). Abbreviations: du dorsal uniancres, ep epidermal gland, lu lateral uniancre, ro rosette organ, TbVL ventrolateral adhesive tubes.</p></caption><graphic xmlns:xlink="http://www.w3.org/1999/xlink" xlink:href="ZooKeys-061-001-g003.jpg" position="float" orientation="portrait" xlink:type="simple"/></fig></tp:treatment-sec><tp:treatment-sec sec-type="Adhesive tubes"><title>Adhesive tubes.</title><p>Anterior adhesive tubes (TbA), 8 per side to 12 µm long, distributed along the mouth margin in a single row (<xref ref-type="fig" rid="F2">Fig. 2B,C</xref>). TbL are absent. TbVL arranged in bilateral columns, to 23 µm long, begin at PIJ and extend posteriorly on to the lateral edge of the caudal lobes; tubes on caudal lobe edges each ca. 15 µm long (<xref ref-type="fig" rid="F2">Fig. 2B</xref>). TbP distributed on caudal lobes as two terminal tubes to 16 µm long and two medial tubes on the inner edge of the caudal lobes to 12 µm long.</p></tp:treatment-sec><tp:treatment-sec sec-type="Digestive tract"><title>Digestive tract.</title><p>Mouth terminal to 30 µm wide. Pharynx to 238 µm long with pharyngeal pores at base around U32. Intestine narrow and tapering toward posterior end. Anus at U88.</p></tp:treatment-sec><tp:treatment-sec sec-type="Reproductive system"><title>Reproductive system.</title><p>Hermaphroditic, with paired testes at PIJ. Vasa deferentia extend posteriorly, but their point of termination was not observed. Glandular caudal organ, ca. 30 µm long, at U90 (<xref ref-type="fig" rid="F2">Fig. 2A</xref>). Rosette organ, ca. 27 µm diameter, present at U42 on left, dorsolateral surface. Glands of the rosette organ stain intensely with OsO<sub>4</sub> (<xref ref-type="fig" rid="F3">Fig. 3C</xref>). Single egg present, ca. 57 µm x 100 µm (<xref ref-type="fig" rid="F1">Fig. 1C</xref>).</p></tp:treatment-sec></tp:taxon-treatment>
